# Supplementary material for: Discrimination and Characterization of Volatile Flavor Compounds in Fresh Oriental Melon after Forchlorfenuron Application Using Electronic Nose (E-Nose) and Headspace-Gas Chromatography-Ion Mobility Spectrometry (HS-GC-IMS)
Source: Foods. 2023 Mar 16;12(6):1272. doi: 10.3390/foods12061272 (PMC10048207; doi:10.3390/foods12061272)
Supplement: Supplementary file 1 [file foods-12-01272-s001.zip]

Archive with 1 entries (1 files):
- foods-2118031-supplementary.pdf
